# Supplementary material for: An Integrated ddPCR Lab-on-a-Disc Device for Rapid Screening of Infectious Diseases
Source: Biosensors (Basel). 2023 Dec 21;14(1):2. doi: 10.3390/bios14010002 (PMC10813669; doi:10.3390/bios14010002)
Supplement: Supplementary file 1 [file biosensors-14-00002-s001.zip]

Archive with 1 entries (1 files):
- biosensors-2735838-supplementary.pdf
